# Supplementary material for: Effect of Wettability and Adhesion Property of Solid Margins on Water Drainage
Source: Biomimetics (Basel). 2023 Feb 1;8(1):60. doi: 10.3390/biomimetics8010060 (PMC9944117; doi:10.3390/biomimetics8010060)
Supplement: Supplementary file 1 [file biomimetics-08-00060-s001.zip]

Archive with 5 entries (4 files):
- biomimetics-2185989-SM/biomimetics-2185989-supplementary-final.pdf
- biomimetics-2185989-SM/SI movie/
- biomimetics-2185989-SM/SI movie/Movie S1.mp4
- biomimetics-2185989-SM/SI movie/Movie S2.mp4
- biomimetics-2185989-SM/SI movie/Movie S3.mp4
